# Supplementary material for: Integrating AI in Medicinal Chemistry for Accelerated Drug Discovery: A Comprehensive SAR (CSAR) Optimization Strategy and Discovery of Potent ALDH3A1 Inhibitors
Source: J Med Chem. 2026 May 30;69(11):13589–605. doi: 10.1021/acs.jmedchem.6c00537 (PMC13266984; doi:10.1021/acs.jmedchem.6c00537)
Supplement: Supplementary file 1 [file jm6c00537_si_001.csv]

## Sheet: Sheet1
Sample ID	Smiles
NCGC00531207-01	CC1=NC2=NC=N[N]2C(=C1)OC3CN(C3)C(=O)C4=CC(=N[NH]4)C5=CC=C(F)C=C5
NCGC00433986-01	COC1=CC=CC(=C1)CNC(=O)CCNC2=CN=C3C=NC=C[N]23
NCGC00422389-01	COCC1=NC(=CC(=N1)N2CCC(CC2)C[N]3C=CC=N3)[C@@H]4C[C@@H](N)C4
NCGC00394846-01	COCC(=O)NC1=NC=NC=C1C2=NOC(=N2)[C@@H]3CCCN3CC4=CC(=C(OC)C(=C4)OC)OC
NCGC00427669-01	COC1=CC=C(OCC2=CC(=NO2)C(=O)NC(CO)C(C)C)C3=C1C=CC=C3
NCGC00435271-01	C[S+]([O-])(=O)C1=CC=C(N2CCN(CC2)CC3(O)CNCCOC3)C(=C1)F
NCGC00398253-01	COC1=CC=C(NC(=O)N[C@H]2C[C@H](N(C2)C(=O)CSC)C(=O)N[C@@H](CC3=CC=CS3)C(N)=O)C=C1
NCGC00439852-01	COC1=CC=C(NC2CCCN(C2)C(=O)C3=C[N](CCCN)N=N3)C=C1
NCGC00528999-01	FC(F)(F)CNC(=O)C1=CC(=N[NH]1)C2CCN(CC2)C(=O)C3=CC(=N[NH]3)C4=CC=CO4
NCGC00445370-01	COCC1=CC(=NC=N1)NCCCNC2=CC=CN=C2
NCGC00426725-01	CC[N]1N=C(C)C(=C1C)CNC(=O)C2=NOC(=C2)COC3=CC4=C(C=C3)N=CC=C4
NCGC00530028-01	CC\1=C\C(=O)N\C(=N1)N2CCC(CC2)NC(=O)NCC3=CC=CO3
NCGC00518899-01	COC1=CC=C(CN[S+]([O-])(=O)C2=C(C)OC(=C2)C3=C(C=N[NH]3)C(=O)N4CCCC4)C=C1
NCGC00473302-01	CCC1=CC=CC2=C1[NH]C=C2C(CC(=O)N3CCCCC3)C4=CC(=CC=C4)OC
NCGC00527311-01	CC1=CC(=C(C)C(=C1C)[S+]([O-])(=O)NCCC(=O)N2CCC\3=C(C2)\C=C(C#N)/C(=O)N3)C
NCGC00458073-01	COC1=CC=CC(=C1)CN2CC(C2)OC3=CC=CC=C3C(=O)NC4CC4
NCGC00411020-01	COC1=CC=C(CNC2=CC3=C(CN(CCN3)CC4=CC=CC=C4)C=N2)C=C1OC
NCGC00441061-01	CCCNC(=O)N1CC(C1)OC2=CC=C(C=C2)C3=NC(=NO3)C
NCGC00527314-01	COC1=C(OC)C(=C(CCC(=O)N2CCC/3=C(C2)/C=C(C#N)\C(=O)N3)C=C1)OC
NCGC00449252-01	COC1=CC=CC(=C1)CN2CC(CCC2=O)C(=O)NCC3=CC4=CC=CC=C4[NH]3
NCGC00396353-01	C[S+]([O-])(=O)C1=CC=C(CN2C[C@H](O)C[C@H]2C3=NC(=NO3)C4CC4)C=C1
NCGC00526793-01	O=C(NCC1=NC(=NO1)C2=CC=CC=C2)C3CCN(CC3)C4=NC=NC(=C4)[N]5C=NC=N5
NCGC00475032-01	COC1=CC=C(CCN2CC3=CC(=CC=C3OCC2=O)NC(=O)CC4=CC=CS4)C=C1
NCGC00416184-01	CC1(COCC2CC2)COC3=CC=C(C=C3N1)C(=O)NC4=CC=CC(=C4)[S+](C)([O-])=O
NCGC00438506-01	O=C(NC1=CC2=C(OCCO2)C=C1)N3CCC(C3)CC4=NN=C([NH]4)C5=CC=NC=C5
NCGC00438461-01	CN(C)CC1(O)CCN(C1)C(=O)C[N]2C=C(C(=O)C3CC3)C4=CC=CC=C24
NCGC00393854-01	O=C(COC1=CC=CC=C1)N[C@H]2CO[C@@H]3[C@H](CO[C@H]23)[N]4N=NN=C4OC5=CC=C6OCOC6=C5
NCGC00428876-01	COCC1=NOC(=N1)C2=CC=C(NC[C@H]3CCC4=C(O3)C=CC=C4)N=C2
NCGC00400077-01	CNCC1=C[N](C[C@H]2O[C@@H](CC(=O)NCC3=CC=C(F)C=C3)[C@H](O)[C@@H]2O)N=N1
NCGC00412778-01	CNC(=O)C1=CC=CC(=C1)C2=C3CCOC3=C(NC4=CN=CN=C4)N=C2
NCGC00429361-01	COCCNC(=O)C1=CC=C2OCC(CC(=O)NCC(C)C)N(C)C2=C1
NCGC00433095-01	O=C(NCC1=CC=CC=C1)C2CCN(CC2)C3=CN=C4N=CC=NC4=C3
NCGC00426329-01	COC1=CC=CC(=C1)C2=CC=C(NC(=O)C3CCCN(C3)C(=O)C#CC)C=C2
NCGC00529385-01	CC(O)C1=CC=C(CCNC(=O)C(=O)NC2=CC3=C4N(CCC3)C(=O)CC4=C2)S1
NCGC00449346-01	CC1=CC=C2N=C(CN3CCC(CC3)C4=CC=CC(=C4)C#N)C=C(O)C2=C1
NCGC00511907-01	ClC1=CC(=CC(=C1)Cl)NC(=O)N2CC(C2)CC3=NC(=NO3)C4=CN=CC=N4
NCGC00398388-01	COC1=CC(=CC=C1)NC(=O)O[C@@H]2CO[C@@H]3[C@H](CO[C@H]23)NC4=NC(=CC=N4)C5=CC=CC=C5
NCGC00501442-01	COC1=CC=C(OCC(O)CN2CCC(=O)N(CC3=CC=CC=C3)CC4=C(OCC=C)C(=CC=C24)OC)C=C1
NCGC00438182-01	CCOC1=C(OCC)C=C(C=C1)C(=O)NC2CCN(C2)C3=CC(=N[NH]3)C4=CC=C(OC)C=C4
NCGC00373680-01	CC(=O)NC1=CC=C(CN2CC(C2)OC3=CC4=C(OCO4)C=C3)C=C1
NCGC00437746-01	O=C(NCC1CCN(CC1)C2=CC(=N[NH]2)C3=CC=CC=C3)C4=CC5=C([NH]C=N5)C=C4
NCGC00441819-01	O=C(CCC1=N[N]2CCCNCC2=C1)NC3=CC4=C(OCCO4)C=C3
NCGC00401096-01	C[N]1N=C(C)C=C1C(=O)NC[C@@]2(COC3=CC=C(C=C3)[S+](C)([O-])=O)C[C@H](O)[C@H](O)C2
NCGC00396390-01	COCC(=O)NC1=NC=C(C=C1)C2=NOC(=N2)[C@@H]3CCCN3CC4=NC=C[NH]4
NCGC00450299-01	ClC1=CC=C(CNC(=O)C2=N[N]3CC(OCC3=C2)C4=CC5=C(OCO5)C=C4)C=C1
NCGC00398210-01	COC(=O)[C@H](NC(=O)[C@@H]1C[C@@H](CN1C(=O)C=C(C)C)NC(=O)NC2=CC=C(OC)C=C2)C(C)C
NCGC00398197-01	NC(=O)[C@H](CC1=CC=C(O)C=C1)NC(=O)[C@@]2(O)C[C@@H](O)[C@H](O)[C@H](C2)NC(=O)C3=CC(=C(F)C=C3)Cl
NCGC00430682-01	COC1=CC=CC(=C1)N2CCN(CC2)C3=NC(=CS3)C(=O)NCC4=CC(=CC=C4)C
NCGC00430668-01	COC1=CC=C(C=C1)N2CCN(CC2)C3=NC(=CS3)C(=O)NCC4=CC=C(C)C=C4
NCGC00417081-01	CN1CCOC2=C(C=C(C=C12)C3=C[N](C)N=C3)C(=O)NCC4=NOC(=C4)C
NCGC00430728-01	FC1=C(C=CC=C1)N2CCN(CC2)C3=NC(=CS3)C(=O)NCC4CC4
NCGC00430720-01	FC1=C(C=CC=C1)N2CCN(CC2)C3=NC(=CS3)C(=O)NCC4=CC=NC=C4
NCGC00392637-01	CN(C)C1=CC=C(CN[C@H]\2C[C@@H](\C=C2)C3=C(C)[N](N=C3C)C4=CC=C(C=C4)C(F)(F)F)C=C1
NCGC00392964-01	COC(=O)C1=CC2=C(C=C1)N=C(CO[C@H]3CN(C[C@H]3F)C(C)=O)[NH]2
NCGC00392993-01	CC1=CC2=C([NH]C(=N2)CO[C@H]3CN(C[C@H]3F)C4CCOCC4)C=C1
NCGC00430672-01	COC1=CC=C(C=C1)N2CCN(CC2)C3=NC(=CS3)C(=O)NC4CC4
NCGC00421409-01	CC(C)C1=CC=C(C=C1)[N]2N=C(C)C(=C2C)[C@H]\3C[C@H](NCC4=CC=CC(=C4)C#N)\C=C3
NCGC00394621-01	CN(C)C1=CC=C(C=C1)C(=O)N[C@H]\2C[C@@H](\C=C2)C3=C(C)[N](N=C3C)C4=CC=C(Cl)C=C4C
NCGC00430666-01	COC1=CC=C(C=C1)N2CCN(CC2)C3=NC(=CS3)C(=O)NCC4=C(C)C=CC=C4
NCGC00399959-01	CC1=N[N](CCC#N)C(=C1[C@H]\2C[C@H](NC(=O)NC3=CC=C(Cl)C=C3)\C=C2)C
NCGC00391691-01	COC1=CC=C(C=C1)[N]2N=C(C)C(=C2C)[C@H]\3C[C@H](NCC4=CC=CC(=C4)Cl)\C=C3
NCGC00417077-01	COC1=CC=C(C=C1)C2=CC(=C3OCCN(C)C3=C2)C(=O)NCC4=C[N](C)N=C4
NCGC00391544-01	COC1=CC=C(C=C1)[N]2N=C(C)C(=C2C)[C@H]\3C[C@H](NCC4=CC=CC=C4)\C=C3
NCGC00430692-01	FC1=CC=CC(=C1)CNC(=O)C2=CSC(=N2)N3CCN(CC3)C4=CC=C(Cl)C=C4
NCGC00430648-01	COCCCNC(=O)C1=CSC(=N1)N2CCN(CC2)C3=CC=CC=C3
NCGC00430686-01	COC1=CC=CC(=C1)N2CCN(CC2)C3=NC(=CS3)C(=O)NCC4=CC=NC=C4
NCGC00391075-01	COC1=CC=C(CN2C[C@@H](F)[C@H](C2)OCC3=NC4=C([NH]3)C=CN=C4)C=C1
NCGC00412294-01	CNC(=O)C1=CC(=CC=C1)C2=CC3=C([NH]C=C3CC(=O)NCC(C)C)N=C2
NCGC00392991-01	CC1=CC2=C([NH]C(=N2)CO[C@H]3CN(C[C@H]3F)CC4=CC(=C(F)C=C4)F)C=C1
NCGC00417051-01	CN1CCOC2=C(C=C(C=C12)C3=CC=CN=C3)C(=O)NCC4=C[N](C)N=C4
NCGC00412345-01	CNC(=O)C1=CC(=CC=C1)C2=CC3=C([NH]C=C3CC(=O)NC4=CC=CC=C4C)N=C2
NCGC00430670-01	COC1=CC=C(C=C1)N2CCN(CC2)C3=NC(=CS3)C(=O)NCC4CCCCC4
NCGC00412252-01	CNC(=O)C1=CC(=CC=C1)C2=CC3=C([NH]C=C3CC(=O)N(C)C4=CC=CC=C4)N=C2
NCGC00430690-01	COC1=CC=CC(=C1)N2CCN(CC2)C3=NC(=CS3)C(=O)NCC4=CC=CO4
NCGC00430664-01	COC1=CC=C(C=C1)N2CCN(CC2)C3=NC(=CS3)C(=O)NCC4=C(F)C=C(F)C=C4
NCGC00401594-01	CC(C)C1=CC=C(C=C1)[N]2N=C(C)C(=C2C)[C@H]\3C[C@H](NCC4=CC=C(F)C=C4)\C=C3
NCGC00417023-01	CN1CCOC2=C(C=C(C=C12)C3=CC=CC=C3)C(=O)NCCC(N)=O
NCGC00430738-01	FC1=CC=C(C=C1)N2CCN(CC2)C3=NC(=CS3)C(=O)NCC4=CC5=C(OCO5)C=C4
NCGC00430642-01	CC1=CC=CC(=C1)CNC(=O)C2=CSC(=N2)N3CCN(CC3)C4=CC=CC=C4
NCGC00430730-01	FC1=C(C=CC=C1)N2CCN(CC2)C3=NC(=CS3)C(=O)NCC4=CC=CS4
NCGC00392980-01	COC(=O)C1=CC2=C(C=C1)N=C(CO[C@H]3CN(C[C@H]3F)C4CCOCC4)[NH]2
NCGC00417099-01	CN1CCOC2=C(C=C(C=C12)C3=C[N](C)N=C3)C(=O)NCC4=CC=CN=C4
NCGC00430684-01	COC1=CC=CC(=C1)N2CCN(CC2)C3=NC(=CS3)C(=O)NCC4=CN=CC=C4
NCGC00430718-01	FC1=CC(=C(F)C=C1)CNC(=O)C2=CSC(=N2)N3CCN(CC3)C4=C(F)C=CC=C4
NCGC00417124-01	CN1CCOC2=C(C=C(C=C12)C3=C(C)[N](C)N=C3)C(=O)NCC4=CC=CN=C4
NCGC00430676-01	COC1=CC=C(C=C1)N2CCN(CC2)C3=NC(=CS3)C(=O)NCC4=CC(=C(C)C=C4)C
NCGC00430704-01	ClC1=CC=CC(=C1)N2CCN(CC2)C3=NC(=CS3)C(=O)NC4CCCC4
NCGC00394633-01	CC1=N[N](CC2=CC=CC=C2)C(=C1[C@H]\3C[C@H](NC(=O)C4CCCCC4)\C=C3)C
NCGC00392526-01	COC(=O)C1=CC2=C(C=C1)N=C(CO[C@H]3CN(C[C@H]3F)C(=O)C4CCOCC4)[NH]2
NCGC00417061-01	CN1CCOC2=C(C=C(C=C12)C3=CC=CC=C3O)C(=O)NCCC(N)=O
NCGC00397524-03	CC1=N[N](CC2=CC=CC=C2)C(=C1[C@H]\3C[C@H](NC(=O)C4=CC=CO4)\C=C3)C
NCGC00417155-01	CN1CCOC2=C(C=C(C=C12)C3=CC=CC=C3)C(=O)NCC4=C[N](C)N=C4
NCGC00430734-01	FC1=CC=C(C=C1)N2CCN(CC2)C3=NC(=CS3)C(=O)NCC4=C(Cl)C=CC=C4
NCGC00391090-01	CN1C[C@@H](F)[C@H](C1)OCC2=NC3=C([NH]2)C=C(C=C3)C(F)(F)F
NCGC00430688-01	COC1=CC=CC(=C1)N2CCN(CC2)C3=NC(=CS3)C(=O)NCC4=C(F)C=CC=C4
NCGC00399960-01	COC1=CC=C(NC(=O)N[C@H]\2C[C@@H](\C=C2)C3=C(C)[N](CCC#N)N=C3C)C=C1
NCGC00395823-01	CN(C)C1=CC=C(CN[C@H]\2C[C@@H](\C=C2)C3=C(C)[N](N=C3C)C4=CC=C(C)C(=C4)Cl)C=C1
NCGC00400191-01	CC1=N[N](CC2=CC=CC=C2)C(=C1[C@H]\3C[C@H](NC(=O)NC4=CC=CC=C4)\C=C3)C
NCGC00397796-01	F[C@@H]1CN(C[C@@H]1OCC2=NC3=C([NH]2)C=CC=N3)CC4=CC=NC5=CC=CC=C45
NCGC00417040-01	COC1=CC(=CC=C1C2=CC(=C3OCCN(C)C3=C2)C(=O)NCCC(N)=O)F
NCGC00417031-01	CN1CCOC2=C(C=C(C=C12)C3=CC=C(O)C(=C3)F)C(=O)NCCC(N)=O
NCGC00430726-01	FC1=CC=C(CNC(=O)C2=CSC(=N2)N3CCN(CC3)C4=C(F)C=CC=C4)C=C1
NCGC00391159-01	COC(=O)C1=CC2=C(C=C1)N=C(CO[C@H]3CN(C[C@H]3F)CC4=NC5=CC=CC=C5C=C4)[NH]2
NCGC00417071-01	COC1=CC=CC=C1C2=CC(=C3OCCN(C)C3=C2)C(=O)NCC4=C[N](C)N=C4
NCGC00417085-01	CN1CCOC2=C(C=C(C=C12)C3=CC=CC(=C3)NC(C)=O)C(=O)NCC4=C[N](C)N=C4
NCGC00430698-01	ClC1=CC=C(C=C1)N2CCN(CC2)C3=NC(=CS3)C(=O)NCC4=CC=CC=C4
NCGC00393065-01	F[C@@H]1CN(C[C@@H]1OCC2=NC3=C([NH]2)C=CC(=C3)F)CC4=NC5=CC=CC=C5C=C4
NCGC00394616-01	COC1=CC=C(C=C1)[N]2N=C(C)C(=C2C)[C@H]\3C[C@H](NCC4=CC=C(C=C4)N(C)C)\C=C3
NCGC00417015-01	COC1=C(OC)C(=CC=C1)C2=CC(=C3OCCN(C)C3=C2)C(=O)NCC4=C[N](C)N=C4
NCGC00417044-01	CN1CCOC2=C(C=C(C=C12)C3=CC=C(CO)C=C3)C(=O)NCCC(N)=O
NCGC00392986-01	COC(=O)C1=CC2=C(C=C1)N=C(CO[C@H]3CN(C[C@H]3F)CC4=CC=C(C=C4)C(F)(F)F)[NH]2
NCGC00430736-01	FC1=CC=C(C=C1)N2CCN(CC2)C3=NC(=CS3)C(=O)NCC4=CC=CS4
NCGC01219263-01	CC1=CC=CC(CNC(=O)C2=CSC(=N2)N3CCN(CC3)C4=CC=CC(=C4)C(F)(F)F)=C1
NCGC01211118-01	COC1=C(Cl)C=C(C=C1Cl)N2CCN(CC2)C3=NC(=CS3)C(=O)NCC4=CC(C)=CC=C4
NCGC01211130-01	CC1=CC=CC(CNC(=O)C2=CSC(=N2)N3CCN(CC3)C4=CC=C(C=C4)C(F)(F)F)=C1
NCGC01211137-01	CC1=CC=CC(CNC(=O)C2=CSC(=N2)N3CCN(CC3)C4=CC=CC(=C4)[N+]([O-])=O)=C1
NCGC01211373-01	CC1=CC=CC(CNC(=O)C2=CSC(=N2)N3CCN(CC3)C4=CC=CC(OCC5=CC=CC=C5C)=C4)=C1
NCGC01211192-01	CC1=CC=CC(CNC(=O)C2=CSC(=N2)N3CCN(CC3)C4=CC=CC=C4Br)=C1
NCGC01212473-01	CC1=CC=CC(CNC(=O)C2=CSC(=N2)N3CCN(CC3)C4=CC(Br)=CC=C4)=C1
NCGC01211114-01	CC1=CC=CC(CNC(=O)C2=CSC(=N2)N3CCN(CC3)C4=CC=CC(OCC5=CC=C(Cl)C=C5)=C4)=C1
NCGC01212471-01	COC1=C(O)C=CC(=C1)N2CCN(CC2)C3=NC(=CS3)C(=O)NCC4=CC(C)=CC=C4
NCGC01219352-01	CC1=CC=CC(CNC(=O)C2=CSC(=N2)N3CCN(CC3)C4=CC=C(Cl)C=N4)=C1
NCGC01211131-01	CC1=CC=CC(CNC(=O)C2=CSC(=N2)N3CCN(CC3)C4=C(Cl)C=CC=C4Cl)=C1
NCGC01211125-01	CC1=CC=CC(CNC(=O)C2=CSC(=N2)N3CCN(CC3)C4=CC=C(F)C(Cl)=C4)=C1
NCGC01211120-01	CC1=CC=CC(CNC(=O)C2=CSC(=N2)N3CCN(CC3)C4=CC=C(Cl)C(Cl)=C4)=C1
NCGC01210241-01	CC1=CC(CNC(=O)C2=CSC(=N2)N3CCN(CC3)C4=C(C=CC=C4)C(F)(F)F)=CC=C1
NCGC01210535-01	CC1=CC(CNC(=O)C2=CSC(=N2)N3CCN(CC3)C4=NC(=CC=C4)C(F)(F)F)=CC=C1
NCGC01211545-01	CC1=CC=CC(CNC(=O)C2=CSC(=N2)N3CCN(CC3)C4=CC(Cl)=C(Cl)C(Cl)=C4)=C1
NCGC01211398-01	CCC1=CC=C(C=C1Cl)N2CCN(CC2)C3=NC(=CS3)C(=O)NCC4=CC(C)=CC=C4
NCGC01211381-01	COC1=CC(N2CCN(CC2)C3=NC(=CS3)C(=O)NCC4=CC(C)=CC=C4)=C(Cl)C=C1
NCGC01211123-01	COC1=C(F)C=C(C=C1F)N2CCN(CC2)C3=NC(=CS3)C(=O)NCC4=CC(C)=CC=C4
NCGC01211133-01	CC1=CC=CC(CNC(=O)C2=CSC(=N2)N3CCN(CC3)C4=CC(F)=CC(F)=C4)=C1
NCGC01211188-01	CC1=CC=CC(CNC(=O)C2=CSC(=N2)N3CCN(CC3)C4=CC=C(C=C4)[S+]([O-])(=O)C(F)(F)F)=C1
NCGC01211384-01	CC1=CC=CC(CNC(=O)C2=CSC(=N2)N3CCN(CC3)C4=CC=C(OC(F)(F)F)C=C4)=C1
NCGC01210237-01	CC1=CC(CNC(=O)C2=CSC(=N2)N3CCN(CC3)C4=NC=C(C=C4)C(F)(F)F)=CC=C1
NCGC01210611-01	CC1=CC(CNC(=O)C2=CSC(=N2)N3CCN(CC3)C4=CC=C(C=C4)C5(CCCCC5)C#N)=CC=C1
NCGC01219289-01	CC1=CC=CC(CNC(=O)C2=CSC(=N2)N3CCN(CC3)C4=CC=CC(OC(F)(F)F)=C4)=C1
NCGC01210239-01	CC1=CC(CNC(=O)C2=CSC(=N2)N3CCN(CC3)C4=C5C=CC=CC5=NC(=C4)C(F)(F)F)=CC=C1
NCGC01211165-01	CC1=CC=CC(CNC(=O)C2=CSC(=N2)N3CCN(CC3)C4=CC=C(Br)C=C4)=C1
NCGC01210996-01	COC1=C(C=CC=C1)N2CCN(CC2)C3=NC(=CS3)C(=O)NCC4=CC=CC(C)=C4
NCGC01211383-01	CC1=CC=CC(CNC(=O)C2=CSC(=N2)N3CCN(CC3)C4=C(F)C=CC=C4F)=C1
NCGC01211189-01	COC1=CC=C(F)C(=C1)N2CCN(CC2)C3=NC(=CS3)C(=O)NCC4=CC(C)=CC=C4
NCGC01211187-01	CC1=CC=CC(CNC(=O)C2=CSC(=N2)N3CCN(CC4=CC(C)=CC=C4)CC3)=C1
NCGC01211121-01	CC1=CC=CC(CNC(=O)C2=CSC(=N2)N3CCN(CC3)C4=CC=CC=C4Cl)=C1
NCGC01211128-01	CCC1=CC=C(C=C1)N2CCN(CC2)C3=NC(=CS3)C(=O)NCC4=CC(C)=CC=C4
NCGC01210654-01	CC1=CC(CNC(=O)C2=CSC(=N2)N3CCN(CC3)C4=NC=CC=C4C(F)(F)F)=CC=C1
NCGC01210664-01	CC1=CC(CNC(=O)C2=CSC(=N2)N3CCN(CC3)C4=CC(=CC=C4)C#N)=CC=C1
NCGC01210598-01	CC1=CC(CNC(=O)C2=CSC(=N2)N3CCN(CC3)C4=CC=C(C=C4)C5(CCCC5)C#N)=CC=C1
NCGC01211295-01	CC1=CC=CC(CNC(=O)C2=CSC(=N2)N3CCN(CC3)C4=CC=C(C)C(C)=C4)=C1
NCGC01211127-01	CC1=CC=CC(CNC(=O)C2=CSC(=N2)N3CCN(CC3)C4=CC=CC=C4F)=C1
NCGC01219288-01	CC1=CC=CC(CNC(=O)C2=CSC(=N2)N3CCN(CC3)C4=CC=CC(F)=C4)=C1
NCGC01211174-01	COC1=CC=C(N2CCN(CC2)C3=NC(=CS3)C(=O)NCC4=CC(C)=CC=C4)C(OC)=C1
NCGC01211394-01	COC1=CC=C(C=C1O)N2CCN(CC2)C3=NC(=CS3)C(=O)NCC4=CC(C)=CC=C4
NCGC01211399-01	CC1=CC=CC(CNC(=O)C2=CSC(=N2)N3CCN(CC3)C4=CC(C)=CC=C4)=C1
NCGC01211171-01	CC1=CC=CC(CNC(=O)C2=CSC(=N2)N3CCN(CC3)C4=CC=C(C=C4)[S+]([O-])(F)=O)=C1
NCGC01219292-01	CC1=CC=CC(CNC(=O)C2=CSC(=N2)N3CCN(CC3)C4=CC=C(F)C=C4)=C1
NCGC01211115-01	COC(=O)C1=CC=C(C=C1)N2CCN(CC2)C3=NC(=CS3)C(=O)NCC4=CC(C)=CC=C4
NCGC01211588-01	COC1=CC=C(C=C1)N2CCN(CC2)C3=NC(=CS3)C(=O)NCC4=CC=CC(=C4)C(F)(F)F
NCGC01212812-01	CN(C)C1=CC=C(C=C1)N2CCN(CC2)C3=NC(=CS3)C(=O)NCC4=CC(C)=CC=C4
NCGC01212814-01	CC1=CC=CC(CNC(=O)C2=CSC(=N2)N3CCN(CC3)C4=CC(Br)=CN=C4)=C1
NCGC01211138-01	CC1=CC=CC(CNC(=O)C2=CSC(=N2)N3CCN(CC3)C4=CC=CC=C4C)=C1
NCGC01211190-01	CC1=CC=CC(CNC(=O)C2=CSC(=N2)N3CCN(CC3)C4=CC=C(C=C4)C#N)=C1
NCGC01211169-01	CC1=CC=CC(CNC(=O)C2=CSC(=N2)N3CCN(CC3)C4=CC(Cl)=NC=C4)=C1
NCGC01211117-01	CC1=CC=CC(CNC(=O)C2=CSC(=N2)N3CCN(CC3)C4=CC(Cl)=CN=C4)=C1
NCGC01211119-01	CC1=CC=CC(CNC(=O)C2=CSC(=N2)N3CCN(CC3)C4=CC(O)=CC=C4)=C1
NCGC01211377-01	CC1=CC=CC(CNC(=O)C2=CSC(=N2)N3CCN(CC3)C4=C(O)C=CC=C4)=C1
NCGC01211397-01	COC1=CC(=CC=C1F)N2CCN(CC2)C3=NC(=CS3)C(=O)NCC4=CC(C)=CC=C4
NCGC01211173-01	CC1=CC=CC(CNC(=O)C2=CSC(=N2)N3CCN(CC3)C4=CC=C(OCCF)C=C4)=C1
NCGC01211124-01	CC1=CC=CC(CNC(=O)C2=CSC(=N2)N3CCN(CC3)C4=CC=C(C=C4)[S+](N)([O-])=O)=C1
NCGC01212809-01	CCOC(=O)CC1=CC=C(C=C1)N2CCN(CC2)C3=NC(=CS3)C(=O)NCC4=CC(C)=CC=C4
NCGC01210723-01	CC1=CC(CNC(=O)C2=CSC(=N2)N3CCN(CC3)C4=CC(=CC=C4)[S+](C)([O-])=O)=CC=C1
NCGC01211386-01	COC1=CC(=CC(OC)=C1OC)N2CCN(CC2)C3=NC(=CS3)C(=O)NCC4=CC(C)=CC=C4
NCGC01211122-01	CC1C=[S]C(=N1)N2CCN(CC2)C3=NC(=CS3)C(=O)NCC4=CC(C)=CC=C4
NCGC01211186-01	CC1=CC=CC(CNC(=O)C2=CSC(=N2)N3CCN(CC3)C4=CC=C(C=C4)N5CCOCC5)=C1
NCGC01211126-01	CC1=CC=CC(CNC(=O)C2=CSC(=N2)N3CCN(CC3)C4=CC=C(O)C=C4)=C1
NCGC01211172-01	CC1=CC=CC(CNC(=O)C2=CSC(=N2)N3CCN(CC3)C4=CN=CC(F)=C4)=C1
NCGC01211669-01	COC1=CC=C(C=C1OC)N2CCN(CC2)C3=NC(=CS3)C(=O)NCC4=CC(C)=CC=C4
NCGC01211296-01	CC1=CC=CC(CNC(=O)C2=CSC(=N2)N3CCN(CC3)C4=CC=C(F)N=C4)=C1
NCGC01211191-01	CC1=CC=CC(CNC(=O)C2=CSC(=N2)N3CCN(CC3)C4=CC(F)=NC=C4)=C1
NCGC01210256-01	CC1=CC(CNC(=O)C2=CSC(=N2)N3CCN(CC3)C4=CC=C(C=C4)C5(CC5)C#N)=CC=C1
NCGC01211132-01	CC1=CC=CC(CNC(=O)C2=CSC(=N2)N3CCN(CC3)C4=CN=CN=C4)=C1
NCGC01210726-01	CC1=CC(CNC(=O)C2=CSC(=N2)N3CCN(CC3)C4=CC(=CC=C4)[S+]([O-])(=O)C(F)(F)F)=CC=C1
NCGC01211194-01	CC1=CC=CC(CNC(=O)C2=CSC(=N2)N3CCN(CC3)C4=CC=C(C=C4)C(N)=O)=C1
NCGC01211184-01	CC1=CC=CC(CNC(=O)C2=CSC(=N2)N3CCN(CC3)C4=CC=CC(SC5=CC=C(C)C=C5C)=C4)=C1
NCGC01407980-01	FC1=CC(SC#N)=CC=C1NC(=O)C2=CSC(=N2)N3CCN(CC3)C4=CC(=CC=C4)C(F)(F)F
NCGC01408046-01	CC1=CC=C(C)N1C2=CC=C(CNC(=O)C3=CSC(=N3)N4CCN(CC4)C5=CC(=CC=C5)C(F)(F)F)C=C2
NCGC01407817-01	C[S+]([O-])(=N)C1=CC(CNC(=O)C2=CSC(=N2)N3CCN(CC3)C4=CC(=CC=C4)C(F)(F)F)=CC=C1
NCGC01407976-01	FC(F)(F)C1=CC=CC(=C1)N2CCN(CC2)C3=NC(=CS3)C(=O)NCC4=CC(=CC=C4)N5CCCCC5=O
NCGC01397384-01	FC(F)(F)C1=CC=CC(=C1)N2CCN(CC2)C3=NC(=CS3)C(=O)NCC4=CC=C(C=C4)C(=O)NC5CC5
NCGC01397296-01	FC(F)(F)C1=CC=CC(=C1)N2CCN(CC2)C3=NC(=CS3)C(=O)NCCC(=O)NCC4=CC=CC=C4
NCGC01407971-01	C[S+]([O-])(=O)C1=CC=CC(CNC(=O)C2=CSC(=N2)N3CCN(CC3)C4=CC(=CC=C4)C(F)(F)F)=C1
NCGC01408044-01	CC(C)(O)C1=CC=C(CNC(=O)C2=CSC(=N2)N3CCN(CC3)C4=CC(=CC=C4)C(F)(F)F)C=C1
NCGC01407779-01	FC(F)(F)C1=CC=CC(=C1)N2CCN(CC2)C3=NC(=CS3)C(=O)NCC4=CC=C(C=C4)N5CCNC5=O
NCGC01397276-01	CC1=C(C=C(CNC(=O)C2=CSC(=N2)N3CCN(CC3)C4=CC(=CC=C4)C(F)(F)F)C=C1)[S+](C)([O-])=O
NCGC01397385-01	FC(F)(F)C1=CC=CC(=C1)N2CCN(CC2)C3=NC(=CS3)C(=O)NCC4=CC(=CC=C4)N5CCCC5=O
NCGC01407999-01	[O-][S+]1(=O)CCC2=C1C=CC(CNC(=O)C3=CSC(=N3)N4CCN(CC4)C5=CC(=CC=C5)C(F)(F)F)=C2
NCGC01407808-01	CC1=C(OC2=CC=C(F)C=C2)C=CC(CNC(=O)C3=CSC(=N3)N4CCN(CC4)C5=CC(=CC=C5)C(F)(F)F)=C1
NCGC01407948-01	[O-][S+]1(=O)CCCN1C2=CC=CC(CNC(=O)C3=CSC(=N3)N4CCN(CC4)C5=CC(=CC=C5)C(F)(F)F)=C2
NCGC01407986-01	FC(F)(F)C1=CC=CC(=C1)N2CCN(CC2)C3=NC(=CS3)C(=O)NCCC4=CC=CC(OCCCC5=CC=CC=C5)=C4
NCGC01407763-01	CC1=C(C)C=C(OC2=NC=CC(CNC(=O)C3=CSC(=N3)N4CCN(CC4)C5=CC(=CC=C5)C(F)(F)F)=C2)C=C1
NCGC01407819-01	FC(F)(F)OC1=CC=CC(CNC(=O)C2=CSC(=N2)N3CCN(CC3)C4=CC(=CC=C4)C(F)(F)F)=C1
NCGC01407797-01	FC(F)(F)C1=CC=CC(=C1)N2CCN(CC2)C3=NC(=CS3)C(=O)NCC4=CC(NC(=O)NC5=CC=CC=C5)=CC=C4
NCGC01397286-01	FC(F)(F)C1=CC=CC(=C1)N2CCN(CC2)C3=NC(=CS3)C(=O)NCC4=CC5=C(CCNC5=O)C=C4
NCGC01407765-01	CC(C)(C)C1=CC=CC(CNC(=O)C2=CSC(=N2)N3CCN(CC3)C4=CC(=CC=C4)C(F)(F)F)=C1
NCGC01407818-01	C[S+]([O-])(=O)C1=CC=C(CNC(=O)C2=CSC(=N2)N3CCN(CC3)C4=CC(=CC=C4)C(F)(F)F)C=C1
NCGC01397299-01	[O-][S+](=O)(C1=CC=CC(CNC(=O)C2=CSC(=N2)N3CCN(CC3)C4=CC(=CC=C4)C(F)(F)F)=C1)C(F)(F)F
NCGC01407770-01	CN(C)C1=CC=C(CNC(=O)C2=CSC(=N2)N3CCN(CC3)C4=CC(=CC=C4)C(F)(F)F)C=C1
NCGC01407922-01	FC1=CC=C(OC2=CC=C(CNC(=O)C3=CSC(=N3)N4CCN(CC4)C5=CC(=CC=C5)C(F)(F)F)C=C2)C=C1
NCGC01407783-01	FC(F)(F)C1=CC=CC(=C1)N2CCN(CC2)C3=NC(=CS3)C(=O)NCC4=CC(OCC(=O)NC5CC5)=CC=C4
NCGC01397290-02	FC(F)(F)C1=CC=CC(=C1)N2CCN(CC2)C3=NC(=CS3)C(=O)NCC4=CC=C5C(=O)NCC5=C4
NCGC01407759-01	CC1=CC(CNC(=O)C2=CSC(=N2)N3CCN(CC3)C4=CC(=CC=C4)C(F)(F)F)=CC(C)=C1Br
NCGC01407975-01	FC1=CC=C(C=C1)C(=O)NC2=CC=C(CNC(=O)C3=CSC(=N3)N4CCN(CC4)C5=CC(=CC=C5)C(F)(F)F)C=C2
NCGC01407768-01	CC1=C(C=CC(CNC(=O)C2=CSC(=N2)N3CCN(CC3)C4=CC(=CC=C4)C(F)(F)F)=C1)C5=CC=CC=C5
NCGC01407816-01	CC1=CC(COC2=CC=C(CNC(=O)C3=CSC(=N3)N4CCN(CC4)C5=CC(=CC=C5)C(F)(F)F)C=C2)=CC=C1
NCGC01407706-01	FC1=CC=C(NC(=O)C2=CC=C(CNC(=O)C3=CSC(=N3)N4CCN(CC4)C5=CC(=CC=C5)C(F)(F)F)C=C2)C=C1
NCGC01407857-01	FC(F)(F)C1=CC=CC(=C1)N2CCN(CC2)C3=NC(=CS3)C(=O)NCC4=CC(NC(=O)C5=CC=CC=C5)=CC=C4
NCGC01397294-01	FC(F)(F)C1=CC=CC(=C1)N2CCN(CC2)C3=NC(=CS3)C(=O)NCC4=CN=C(C=C4)C5=CC=NC=C5
NCGC01407985-01	CC1=CC=CC=C1C2=CC(CNC(=O)C3=CSC(=N3)N4CCN(CC4)C5=CC(=CC=C5)C(F)(F)F)=CC=C2
NCGC01407937-01	FC(F)(F)C1=CC=CC(=C1)N2CCN(CC2)C3=NC(=CS3)C(=O)NCC4=CC(=CC=C4)N5CCC5=O
NCGC01407979-01	FC(F)(F)C1=CC=C(CNC(=O)C2=CSC(=N2)N3CCN(CC3)C4=CC(=CC=C4)C(F)(F)F)C=C1
NCGC01407772-01	CC1=C(C=C(CNC(=O)C2=CSC(=N2)N3CCN(CC3)C4=CC(=CC=C4)C(F)(F)F)C=C1)C(F)(F)F
NCGC01407972-01	FC(F)(F)C1=CC=CC(=C1)N2CCN(CC2)C3=NC(=CS3)C(=O)NCC4=C(Br)C=CC=C4Cl
NCGC01396481-01	FC(F)(F)C1=CC=CC(=C1)N2CCN(CC2)C3=NC(=CS3)C(=O)NCC4=CC=C5C(=O)OCC5=C4
NCGC01407951-01	FC1=CC=C(CNC(=O)C2=CSC(=N2)N3CCN(CC3)C4=CC(=CC=C4)C(F)(F)F)C=C1F
NCGC01396421-01	CC1=NC(=CS1)C2=CC(CNC(=O)C3=CSC(=N3)N4CCN(CC4)C5=CC(=CC=C5)C(F)(F)F)=CC=C2
NCGC01407933-01	FC(F)(F)C1=CC=CC(=C1)N2CCN(CC2)C3=NC(=CS3)C(=O)NCC4=CC=C(C=C4)S(F)(F)(F)(F)F
NCGC01407914-01	FC(F)(F)C1=CC=CC(=C1)N2CCN(CC2)C3=NC(=CS3)C(=O)NCC4=CC(Cl)=C(C=C4)C(F)(F)F
NCGC01407934-01	CC1=C(F)C=C(CNC(=O)C2=CSC(=N2)N3CCN(CC3)C4=CC(=CC=C4)C(F)(F)F)C=C1
NCGC01407771-01	FC(F)(F)SC1=CC=C(CNC(=O)C2=CSC(=N2)N3CCN(CC3)C4=CC(=CC=C4)C(F)(F)F)C=C1
NCGC01397390-01	CC1(C)OC2=C(O1)C=C(CNC(=O)C3=CSC(=N3)N4CCN(CC4)C5=CC(=CC=C5)C(F)(F)F)C=C2
NCGC01397289-01	CC(=O)C1=CC=CC(CNC(=O)C2=CSC(=N2)N3CCN(CC3)C4=CC(=CC=C4)C(F)(F)F)=C1
NCGC01407982-01	FC(F)(F)C1=CC=CC(=C1)N2CCN(CC2)C3=NC(=CS3)C(=O)NCC4=CC(Cl)=CC=C4
NCGC01407760-01	CC1=CC=C(C=C1)C2=CC(CNC(=O)C3=CSC(=N3)N4CCN(CC4)C5=CC(=CC=C5)C(F)(F)F)=CC=C2
NCGC01397292-01	CC(=O)C1=CC=C(CNC(=O)C2=CSC(=N2)N3CCN(CC3)C4=CC(=CC=C4)C(F)(F)F)C=C1
NCGC01407784-01	FC(F)(F)C1=CC=CC(=C1)N2CCN(CC2)C3=NC(=CS3)C(=O)NCC4=CC5=C(CCC5)C=C4
NCGC01407978-01	FC(F)(F)C1=CC=CC(=C1)N2CCN(CC2)C3=NC(=CS3)C(=O)NCC4=CC(OC5=CC=CC=C5)=CC=C4
NCGC01407942-01	FC1=CC=CC=C1OC2=CC=C(CNC(=O)C3=CSC(=N3)N4CCN(CC4)C5=CC(=CC=C5)C(F)(F)F)C=C2
NCGC01396486-01	COC1=CC(CNC(=O)C2=CSC(=N2)N3CCN(CC3)C4=CC(=CC=C4)C(F)(F)F)=CC=C1F
NCGC01407809-01	FC(F)(F)C1=CC=CC(=C1)N2CCN(CC2)C3=NC(=CS3)C(=O)NCC4=CC=C(C=C4)C#CC5CC5
NCGC01407935-01	COC1=CC(CNC(=O)C2=CSC(=N2)N3CCN(CC3)C4=CC(=CC=C4)C(F)(F)F)=CC(C)=C1
NCGC01407984-01	FC(F)C1=C(F)C=C(CNC(=O)C2=CSC(=N2)N3CCN(CC3)C4=CC(=CC=C4)C(F)(F)F)C=C1
NCGC01407943-01	FC(F)(F)C1=CC=CC(=C1)N2CCN(CC2)C3=NC(=CS3)C(=O)NCC4=CC=CC(COC5=CC=CC=C5)=C4
NCGC01407936-01	FC1=C(Cl)C=CC(CNC(=O)C2=CSC(=N2)N3CCN(CC3)C4=CC(=CC=C4)C(F)(F)F)=C1
NCGC01407815-01	FC(F)(F)C1=CC=CC(=C1)N2CCN(CC2)C3=NC(=CS3)C(=O)NCC4=CC=C(C=C4)C5=CC=CC=C5
NCGC01407769-01	FC(F)(F)C1=CC=CC(=C1)N2CCN(CC2)C3=NC(=CS3)C(=O)NCC4=CC5=C(C=CC=C5)C=C4
NCGC01396480-01	FC(F)(F)C1=CC=CC(=C1)N2CCN(CC2)C3=NC(=CS3)C(=O)NCC4=CC(=C(Br)C=C4)C(F)(F)F
NCGC01407930-01	FC(F)(F)CC1=CC=CC(CNC(=O)C2=CSC(=N2)N3CCN(CC3)C4=CC(=CC=C4)C(F)(F)F)=C1
NCGC01407812-01	FC1=C(C=C(CNC(=O)C2=CSC(=N2)N3CCN(CC3)C4=CC(=CC=C4)C(F)(F)F)C=C1)C5CC5
NCGC01407701-01	CC1=C(Cl)C=CC(CNC(=O)C2=CSC(=N2)N3CCN(CC3)C4=CC(=CC=C4)C(F)(F)F)=C1
NCGC01397293-01	FC1=C(C=CC(CNC(=O)C2=CSC(=N2)N3CCN(CC3)C4=CC(=CC=C4)C(F)(F)F)=C1)C#N
NCGC01397331-01	FC(F)(F)C1=CC=CC(=C1)N2CCN(CC2)C3=NC(=CS3)C(=O)NCC4=CC=C(C=C4)C5=CSC=C5
NCGC01397297-01	FC1=CC(CNC(=O)C2=CSC(=N2)N3CCN(CC3)C4=CC(=CC=C4)C(F)(F)F)=CC(Br)=C1
NCGC01407805-01	FC(F)(F)C1=CC=CC(=C1)N2CCN(CC2)C3=NC(=CS3)C(=O)NCC4=CC5=C(C=C4)C=C(Cl)C=C5
NCGC01397393-01	FC(F)(F)C1=CC=CC(=C1)N2CCN(CC2)C3=NC(=CS3)C(=O)NCC4=CC(=CC=C4)C#N
NCGC01397391-01	CC1=C(Cl)C=C(CNC(=O)C2=CSC(=N2)N3CCN(CC3)C4=CC(=CC=C4)C(F)(F)F)C=C1
NCGC01397386-01	FC(F)(F)C1=CC=CC(=C1)N2CCN(CC2)C3=NC(=CS3)C(=O)NCC4=CC=CC(=C4)C5CC5
NCGC01407977-01	FC(F)(F)C1=CC=CC(=C1)N2CCN(CC2)C3=NC(=CS3)C(=O)NCC4=CC(=CC=C4)C(=O)N5CCCCC5
NCGC01407961-01	NC(=O)C1=CSC(=N1)N2CCN(CC2)C3=CC(=CC=C3)C(F)(F)F
NCGC01407762-01	FC(F)(F)C1=CC=CC(=C1)N2CCN(CC2)C3=NC(=CS3)C(=O)NCC4=C(C=CC=C4)C5=C(Cl)C=C(Cl)C=C5
NCGC01397389-01	FC(F)(F)C1=CC=CC(=C1)N2CCN(CC2)C3=NC(=CS3)C(=O)NCC4=CC=C(NC(=O)C5=CC=NC=C5)C=C4
NCGC01396478-01	FC(F)(F)C1=CC=CC(=C1)N2CCN(CC2)C3=NC(=CS3)C(=O)NCC4=CC=C(C=C4)C(=O)NC5=CC=NC=C5
NCGC01407780-01	CC(C)(C)C1=CC(=CC(CNC(=O)C2=CSC(=N2)N3CCN(CC3)C4=CC(=CC=C4)C(F)(F)F)=C1)C(C)(C)C
